# Supplementary material for: Fucoidan Oligosaccharides from Kjellmaniella crassifolia Ameliorate Ulcerative Colitis by Regulating the TLR4 and NF-κB Signaling Pathway and Modulating Gut Microbiota
Source: Mar Drugs. 2026 May 21;24(5):186. doi: 10.3390/md24050186 (PMC13209098; doi:10.3390/md24050186)
Supplement: Supplementary file 1 [file marinedrugs-24-00186-s001.zip]

Archive with 1 entries (1 files):
- marinedrugs-4273841-supplementary.pdf
